# Supplementary material for: Airborne metofluthrin, a pyrethroid repellent, does not impact foraging honey bees
Source: J Insect Sci. 2024 Oct 23;24(5):7. doi: 10.1093/jisesa/ieae103 (PMC11497606; doi:10.1093/jisesa/ieae103)
Supplement: ieae103_suppl_Supplementary_Material [file ieae103_suppl_supplementary_material.zip]

Archive with 3 entries (3 files):
- Anon_SI Bizon Thermacell Test Data Summary of TRI-CHM-016.pdf
- SI Pham Technical report - particle emission from Thermacell devices Final.pdf
- SI Randomization.docx
